# Supplementary material for: The usability and reliability of a smartphone application for monitoring future dementia risk in ageing UK adults
Source: Br J Psychiatry. 2024 Jun;224(6):245–51. doi: 10.1192/bjp.2024.18 (PMC11443166; doi:10.1192/bjp.2024.18)
Supplement: Reid et al. supplementary material 10 — Reid et al. supplementary material [file S0007125024000187sup010.zip]

Archive with 2 entries (2 files):
- supplementary_material_8.tiff
- __MACOSX/._supplementary_material_8.tiff
